# Supplementary material for: AMCSMMA: Predicting Small Molecule–miRNA Potential Associations Based on Accurate Matrix Completion
Source: Cells. 2023 Apr 10;12(8):1123. doi: 10.3390/cells12081123 (PMC10137058; doi:10.3390/cells12081123)
Supplement: Supplementary file 1 [file cells-12-01123-s001.zip]

Archive with 1 entries (1 files):
- cells-2238516-supplementary.xlsx
