# Supplementary material for: AMCSMMA: Predicting Small Molecule–miRNA Potential Associations Based on Accurate Matrix Completion
Source: Cells. 2023 Apr 10;12(8):1123. doi: 10.3390/cells12081123 (PMC10137058; doi:10.3390/cells12081123)
Supplement: Supplementary file 1 [file cells-12-01123-s001.zip › cells-2238516-supplementary.xlsx]

## Sheet: Sheet1
SMs	miRNAs	PMID	Reference
CID:31703	hsa-mir-27a	21070600	Down-regulated miR-331-5p and miR-27a are associated with chemotherapy resistance and relapse in leukaemia
CID:3385	hsa-let-7b	22614822	5-Fluorouracil in combination with cisplatin alters the microRNA expression profile in the CNE nasopharyngeal carcinoma cell line.
CID:3385	hsa-let-7c	25951903	let-7b and let-7c are determinants of intrinsic chemoresistance in renal cell carcinoma
CID:3385	hsa-mir-100	21560177	MicroRNA expression profiles of head and neck squamous cell carcinoma with docetaxel-induced multidrug resistance
CID:3385	hsa-mir-107	26636340	Overexpression of Lin28 Decreases the Chemosensitivity of Gastric Cancer Cells to Oxaliplatin, Paclitaxel, Doxorubicin, and Fluorouracil in Part via microRNA-107
CID:3385	hsa-mir-10b	22614822	5-Fluorouracil in combination with cisplatin alters the microRNA expression profile in the CNE nasopharyngeal carcinoma cell line.
CID:3385	hsa-mir-122	24898807	Overexpression of microRNA-122 re-sensitizes 5-FU-resistant colon cancer cells to 5-FU through the inhibition of PKM2 in vitro and in vivo
CID:3385	hsa-mir-126	26062749	Tumor tissue microRNA expression in association with triple-negative breast cancer outcomes
CID:3385	hsa-mir-130b	33816278	CMPK1 Regulated by miR-130b Attenuates Response to 5-FU Treatment in Gastric Cancer
CID:3385	hsa-mir-133b	32865180	Circ_0007031 enhances tumor progression and promotes 5-fluorouracil resistance in colorectal cancer through regulating miR-133b/ABCC5 axis
CID:3385	hsa-mir-137	22614822	5-Fluorouracil in combination with cisplatin alters the microRNA expression profile in the CNE nasopharyngeal carcinoma cell line.
CID:3385	hsa-mir-139	27173050	Correction: Long non-coding RNA LINC00152 promotes cell proliferation, metastasis, and confers 5-FU resistance in colorectal cancer by inhibiting miR-139-5p
CID:3385	hsa-mir-140	19734943	Mechanism of chemoresistance mediated by miR-140 in human osteosarcoma and colon cancer cells
CID:3385	hsa-mir-142	31349708	Antrodia cinnamomea Enhances Chemo-Sensitivity of 5-FU and Suppresses Colon Tumorigenesis and Cancer Stemness via Up-Regulation of Tumor Suppressor miR-142-3p
CID:3385	hsa-mir-143	36546770	microRNA-143 interferes the EGFR-stimulated glucose metabolism to re-sensitize 5-FU resistant colon cancer cells via targeting hexokinase 2
CID:3385	hsa-mir-145	24447928	Extracellular disposal of tumor-suppressor miRs-145 and -34a via microvesicles and 5-FU resistance of human colon cancer cells
CID:3385	hsa-mir-146a	28466779	MicroRNA-146a induces immune suppression and drug-resistant colorectal cancer cells
CID:3385	hsa-mir-150	32669857	LncRNA NEAT1 Regulates 5-Fu Sensitivity, Apoptosis and Invasion in Colorectal Cancer Through the MiR-150-5p/CPSF4 Axis
CID:3385	hsa-mir-155	22614822	5-Fluorouracil in combination with cisplatin alters the microRNA expression profile in the CNE nasopharyngeal carcinoma cell line.
CID:3385	hsa-mir-181a-2	24462870	Knockdown of astrocyte elevated gene-1 inhibits tumor growth and modifies microRNAs expression profiles in human colorectal cancer cells
CID:3385	hsa-mir-183	34268937	Biological functions of miR-183 on chemosensitivity of laryngeal cancer cells
CID:3385	hsa-mir-192	20647341	miR-192/miR-215 influence 5-fluorouracil resistance through cell cycle-mediated mechanisms complementary to its post-transcriptional thymidilate synthase regulation
CID:3385	hsa-mir-195	22614822	5-Fluorouracil in combination with cisplatin alters the microRNA expression profile in the CNE nasopharyngeal carcinoma cell line.
CID:3385	hsa-mir-200a	24510588	Role of miR-200 family members in survival of colorectal cancer patients treated with fluoropyrimidines
CID:3385	hsa-mir-204	29940566	Sensitization of Gastric Cancer Cells to 5-FU by MicroRNA-204 Through Targeting the TGFBR2-Mediated Epithelial to Mesenchymal Transition
CID:3385	hsa-mir-205	24396484	5-FU and ixabepilone modify the microRNA expression profiles in MDA-MB-453 triple-negative breast cancer cells
CID:3385	hsa-mir-20b	27878272	miR-20b reduces 5-FU resistance by suppressing the ADAM9/EGFR signaling pathway in colon cancer
CID:3385	hsa-mir-211	28720546	The lncRNA NEAT1 facilitates cell growth and invasion via the miR-211/HMGA2 axis in breast cancer
CID:3385	hsa-mir-218-2	28918035	lncRNA HOTAIR Contributes to 5FU Resistance through Suppressing miR-218 and Activating NF-κB/TS Signaling in Colorectal Cancer
CID:3385	hsa-mir-22	25449431	MiR-22 regulates 5-FU sensitivity by inhibiting autophagy and promoting apoptosis in colorectal cancer cells
CID:3385	hsa-mir-221	27501171	miR-221 Mediates Chemoresistance of Esophageal Adenocarcinoma by Direct Targeting of DKK2 Expression
CID:3385	hsa-mir-296	31563901	MicroRNA-296-5p Promotes Cell Invasion and Drug Resistance by Targeting Bcl2-Related Ovarian Killer, Leading to a Poor Prognosis in Pancreatic Cancer
CID:3385	hsa-mir-29b-2	23167930	MicroRNA expression profile associated with response to neoadjuvant chemoradiotherapy in locally advanced rectal cancer patients
CID:3385	hsa-mir-302b	26457704	MicroRNA-302b Enhances the Sensitivity of Hepatocellular Carcinoma Cell Lines to 5-FU via Targeting Mcl-1 and DPYD
CID:3385	hsa-mir-30d	28207045	Remodelling of microRNAs in colorectal cancer by hypoxia alters metabolism profiles and 5-fluorouracil resistance
CID:3385	hsa-mir-324	30103475	4-Acetyl-Antroquinonol B Suppresses SOD2-Enhanced Cancer Stem Cell-Like Phenotypes and Chemoresistance of Colorectal Cancer Cells by Inducing hsa-miR-324 re-Expression
CID:3385	hsa-mir-326	26239225	MicroRNA‑133a and microRNA‑326 co‑contribute to hepatocellular carcinoma 5‑fluorouracil and cisplatin sensitivity by directly targeting B‑cell lymphoma‑extra large
CID:3385	hsa-mir-330	28521444	MicroRNA-330 inhibited cell proliferation and enhanced chemosensitivity to 5-fluorouracil in colorectal cancer by directly targeting thymidylate synthase
CID:3385	hsa-mir-338	34658120	Long noncoding RNA HAGLR sponges miR-338-3p to promote 5-Fu resistance in gastric cancer through targeting the LDHA-glycolysis pathway
CID:3385	hsa-mir-34a	29511598	miR-34a increases the sensitivity of colorectal cancer cells to 5-fluorouracil in vitro and in vivo
CID:3385	hsa-mir-375	32606803	Circ-PRKDC Contributes to 5-Fluorouracil Resistance of Colorectal Cancer Cells by Regulating miR-375/FOXM1 Axis and Wnt/β-Catenin Pathway
CID:3385	hsa-mir-455	35582195	miR-455-5p enhances 5-fluorouracil sensitivity in colorectal cancer cells by targeting PIK3R1 and DEPDC1
CID:3385	hsa-mir-874	29039607	Downregulation of miR-874-3p promotes chemotherapeutic resistance in colorectal cancer via inactivation of the Hippo signaling pathway
CID:36462	hsa-mir-146a	21610143	MicroRNA-146a downregulates NFκB activity via targeting TRAF6 and functions as a tumor suppressor having strong prognostic implications in NK/T cell lymphoma
CID:36462	hsa-mir-23a	24103454	MiR-23a-mediated inhibition of topoisomerase 1 expression potentiates cell response to etoposide in human hepatocellular carcinoma
CID:4091	hsa-mir-21	28230206	MiRNA-21 mediates the antiangiogenic activity of metformin through targeting PTEN and SMAD7 expression and PI3K/AKT pathway
CID:4091	hsa-mir-23a	27274280	Metformin induces apoptosis of human hepatocellular carcinoma HepG2 cells by activating an AMPK/p53/miR-23a/FOXA1 pathway
CID:448537	hsa-mir-21	28265775	Altered microRNA expression patterns during the initiation and promotion stages of neonatal diethylstilbestrol-induced dysplasia/neoplasia in the hamster (Mesocricetus auratus) uterus
CID:451668	hsa-let-7a-3	26227220	Let-7a-3 hypomethylation is associated with favorable/intermediate karyotypes but not with survival in acute myeloid leukemia
CID:451668	hsa-let-7b	26708866	Expression Analysis and Epigenetics of MicroRNA let-7b in Acute Lymphoblastic Leukemia
CID:451668	hsa-let-7d	26802971	Transcriptional gene silencing of dopamine D3 receptor caused by let-7d mimics in immortalized renal proximal tubule cells of rats
CID:451668	hsa-let-7e	22053057	MicroRNA regulation via DNA methylation during the morula to blastocyst transition in mice
CID:451668	hsa-mir-124-2	23200812	Methylation of a panel of microRNA genes is a novel biomarker for detection of bladder cancer
CID:451668	hsa-mir-124-3	23200812	Methylation of a panel of microRNA genes is a novel biomarker for detection of bladder cancer
CID:451668	hsa-mir-128-1	27705931	miR128-1 inhibits the growth of glioblastoma multiforme and glioma stem-like cells via targeting BMI1 and E2F3
CID:451668	hsa-mir-143	24283360	MicroRNA-143 regulates collagen type III expression in stromal fibroblasts of scirrhous type gastric cancer
CID:451668	hsa-mir-146a	24885368	Demethylation of the miR-146a promoter by 5-Aza-2'-deoxycytidine correlates with delayed progression of castration-resistant prostate cancer
CID:451668	hsa-mir-149	27783537	MicroRNA-149 is epigenetically silenced tumor-suppressive microRNA, involved in cell proliferation and downregulation of AKT1 and cyclin D1 in human glioblastoma multiforme
CID:451668	hsa-mir-195	23333942	MicroRNA-195 and microRNA-378 mediate tumor growth suppression by epigenetical regulation in gastric cancer
CID:451668	hsa-mir-199b	19308264	MicroRNA-199b-5p impairs cancer stem cells through negative regulation of HES1 in medulloblastoma
CID:451668	hsa-mir-200b	23626803	Reduced expression of miR-200 family members contributes to antiestrogen resistance in LY2 human breast cancer cells
CID:451668	hsa-mir-200c	34386084	Demethylation drug 5-Aza-2'-deoxycytidine-induced upregulation of miR-200c inhibits the migration, invasion and epithelial-mesenchymal transition of clear cell renal cell carcinoma in vitro
CID:451668	hsa-mir-203a	26577858	Methylation-mediated repression of potential tumor suppressor miR-203a and miR-203b contributes to esophageal squamous cell carcinoma development
CID:451668	hsa-mir-29c	26862847	Clinical response to azacitidine therapy depends on microRNA-29c (miR-29c) expression in older acute myeloid leukemia (AML) patients
CID:451668	hsa-mir-330	27904681	MiR-330-3p inhibits gastric cancer progression through targeting MSI1
CID:451668	hsa-mir-373	21785829	Epigenetic silencing of microRNA-373 plays an important role in regulating cell proliferation in colon cancer
CID:5288826	hsa-let-7d	28926935	Identification of Circulating miRNAs Differentially Regulated by Opioid Treatment
CID:5288826	hsa-mir-133b	20716624	Morphine regulates dopaminergic neuron differentiation via miR-133b
CID:5288826	hsa-mir-143	29170626	Role of MicroRNA-143 in Nerve Injury-Induced Upregulation of Dnmt3a Expression in Primary Sensory Neurons
CID:5288826	hsa-mir-27a	27047334	MicroRNAs Are Involved in the Development of Morphine-Induced Analgesic Tolerance and Regulate Functionally Relevant Changes in Serpini1
CID:5288826	hsa-mir-375	28603428	Upregulation of miR-375 level ameliorates morphine analgesic tolerance in mouse dorsal root ganglia by inhibiting the JAK2/STAT3 pathway
CID:5311	hsa-mir-146a	24107356	Histone deacetylase inhibitors increase microRNA-146a expression and enhance negative regulation of interleukin-1β signaling in osteoarthritis fibroblast-like synoviocytes
CID:5311	hsa-mir-18a	22308110	Histone deacetylase inhibition in colorectal cancer cells reveals competing roles for members of the oncogenic miR-17-92 cluster
CID:5311	hsa-mir-20a	25393367	Histone deacetylase inhibitor SAHA epigenetically regulates miR-17-92 cluster and MCM7 to upregulate MICA expression in hepatoma
CID:5757	hsa-mir-106b	34318539	Estradiol exerts a neuroprotective effect on SH-SY5Y cells through the miR-106b-5p/TXNIP axis
CID:5757	hsa-mir-125a	29634953	Circular RNA expression profiles of mouse ovaries during postnatal development and the function of circular RNA epidermal growth factor receptor in granulosa cells
CID:5757	hsa-mir-132	26282993	MicroRNA-132 promotes estradiol synthesis in ovarian granulosa cells via translational repression of Nurr1
CID:5757	hsa-mir-135b	23143558	Estradiol regulates miR-135b and mismatch repair gene expressions via estrogen receptor-β in colorectal cells
CID:5757	hsa-mir-145	28797712	Estrogen receptor beta as epigenetic mediator of miR-10b and miR-145 in mammary cancer
CID:5757	hsa-mir-146b	32653739	Upregulation of miR-146b promotes porcine ovarian granulosa cell apoptosis by attenuating CYP19A1
CID:5757	hsa-mir-148a	17700064	Estrogen-induced rat breast carcinogenesis is characterized by alterations in DNA methylation, histone modifications and aberrant microRNA expression.
CID:5757	hsa-mir-155	36171401	Identification of a prognosis-related ceRNA network in cholangiocarcinoma and potentially therapeutic molecules using a bioinformatic approach and molecular docking
CID:5757	hsa-mir-182	35034634	Estradiol-mediated inhibition of Sp1 decreases miR-3194-5p expression to enhance CD44 expression during lung cancer progression
CID:5757	hsa-mir-18a	24245576	Chemopreventive and therapeutic activity of dietary blueberry against estrogen-mediated breast cancer
CID:5757	hsa-mir-19a	29416771	Menopause and adipose tissue: miR-19a-3p is sensitive to hormonal replacement
CID:5757	hsa-mir-204	33588025	A synergy of estradiol with leptin modulates the long non-coding RNA NEAT1/ mmu-miR-204-5p/IGF1 axis in the uterus of high-fat-diet-induced obese ovariectomized mice
CID:5757	hsa-mir-20a	17700064	Estrogen-induced rat breast carcinogenesis is characterized by alterations in DNA methylation, histone modifications and aberrant microRNA expression.
CID:5757	hsa-mir-22	17700064	Estrogen-induced rat breast carcinogenesis is characterized by alterations in DNA methylation, histone modifications and aberrant microRNA expression.
CID:5757	hsa-mir-221	29474925	MicroRNA-221 may be involved in lipid metabolism in mammary epithelial cells
CID:5757	hsa-mir-222	34273466	HNRNPA2B1 regulates tamoxifen- and fulvestrant-sensitivity and hallmarks of endocrine resistance in breast cancer cells
CID:5757	hsa-mir-223	29416771	Menopause and adipose tissue: miR-19a-3p is sensitive to hormonal replacement
CID:5757	hsa-mir-26b	24735615	Identification of miR-26 as a key mediator of estrogen stimulated cell proliferation by targeting CHD1, GREB1 and KPNA2
CID:5757	hsa-mir-29a	31421163	MiR-29a regulates the proliferation, aromatase expression, and estradiol biosynthesis of human granulosa cells in polycystic ovary syndrome
CID:5757	hsa-mir-30a	35410457	miRNA sequencing analysis of healthy and atretic follicles of chickens revealed that miR-30a-5p inhibits granulosa cell death via targeting Beclin1
CID:5757	hsa-mir-31	34959084	MiR-31 targets HSD17B14 and FSHR, and miR-20b targets HSD17B14 to affect apoptosis and steroid hormone metabolism of porcine ovarian granulosa cells
CID:5757	hsa-mir-320a	27965096	Deregulation of RUNX2 by miR-320a deficiency impairs steroidogenesis in cumulus granulosa cells from polycystic ovary syndrome (PCOS) patients
CID:5757	hsa-mir-338	17700064	Estrogen-induced rat breast carcinogenesis is characterized by alterations in DNA methylation, histone modifications and aberrant microRNA expression.
CID:5757	hsa-mir-34a	36477596	Interrelationships Between miR-34a and FSH in the Control of Porcine Ovarian Cell Functions
CID:5757	hsa-mir-375	27756810	MiR-375 Mediates CRH Signaling Pathway in Inhibiting E2 Synthesis in Porcine Ovary
CID:5757	hsa-mir-93	17700064	Estrogen-induced rat breast carcinogenesis is characterized by alterations in DNA methylation, histone modifications and aberrant microRNA expression.
CID:5978	hsa-mir-21	19264808	Estradiol downregulates miR-21 expression and increases miR-21 target gene expression in MCF-7 breast cancer cells.
CID:60700	hsa-mir-21	30217876	Retraction: Gemcitabine Sensitivity Can Be Induced in Pancreatic Cancer Cells through Modulation of miR-200 and miR-21 Expression by Curcumin or Its Analogue CDF
CID:60750	hsa-mir-125a	26758190	MiR-125a regulates chemo-sensitivity to gemcitabine in human pancreatic cancer cells through targeting A20
CID:60750	hsa-mir-145	28839463	TGFβ1 Promotes Gemcitabine Resistance through Regulating the LncRNA-LET/NF90/miR-145 Signaling Axis in Bladder Cancer
CID:60750	hsa-mir-17	23001407	miR-17-5p inhibitor enhances chemosensitivity to gemcitabine via upregulating Bim expression in pancreatic cancer cells
CID:60750	hsa-mir-19a	26041879	Sp1-driven up-regulation of miR-19a decreases RHOB and promotes pancreatic cancer
CID:60750	hsa-mir-20a	32767242	The Fas/FasL Signaling Pathway: Its Role in the Metastatic Process and as a Target for Treating Osteosarcoma Lung Metastases
CID:60750	hsa-mir-221	25639539	Antisense inhibition of microRNA-21 and microRNA-221 in tumor-initiating stem-like cells modulates tumorigenesis, metastasis, and chemotherapy resistance in pancreatic cancer
CID:60750	hsa-mir-24-2	24040438	Array analysis for potential biomarker of gemcitabine identification in non-small cell lung cancer cell lines
CID:60750	hsa-mir-25	24040438	Array analysis for potential biomarker of gemcitabine identification in non-small cell lung cancer cell lines
CID:60750	hsa-mir-34a	34860809	MicroRNA-34a Alleviates Gemcitabine Resistance in Pancreatic Cancer by Repression of Cancer Stem Cell Renewal
CID:667490	hsa-mir-21	23358152	Microarray analysis of 6-mercaptopurine-induced-toxicity-related genes and microRNAs in the rat placenta
CID:3385	hsa-mir-125b-2	24865963	Overexpression of microRNA-125b sensitizes human hepatocellular carcinoma cells to 5-fluorouracil through inhibition of glycolysis by targeting hexokinase II
CID:4091	hsa-mir-324	33522578	Metformin induces ferroptosis by targeting miR-324-3p/GPX4 axis in breast cancer
CID:60838	hsa-mir-142	36613487	Circulating miRNA Expression Profiles and Machine Learning Models in Association with Response to Irinotecan-Based Treatment in Metastatic Colorectal Cancer
CID:60838	hsa-mir-455	26556872	Radiation and SN38 treatments modulate the expression of microRNAs, cytokines and chemokines in colon cancer cells in a p53-directed manner
CID:36462	hsa-mir-101-1	25353636	MiR-101 induces senescence and prevents apoptosis in the background of DNA damage in MCF7 cells
CID:36462	hsa-mir-101-2	25353636	MiR-101 induces senescence and prevents apoptosis in the background of DNA damage in MCF7 cells
CID:4091	hsa-mir-663a	33116621	Metformin Increases the Chemosensitivity of Pancreatic Cancer Cells to Gemcitabine by Reversing EMT Through Regulation DNA Methylation of miR-663
CID:3385	hsa-mir-125b-1	24865963	Overexpression of microRNA-125b sensitizes human hepatocellular carcinoma cells to 5-fluorouracil through inhibition of glycolysis by targeting hexokinase II
CID:4091	hsa-mir-100	23621234	Therapeutic potential of an anti-diabetic drug, metformin: alteration of miRNA expression in prostate cancer cells
CID:36462	hsa-mir-192	29571988	MiR-192 and miR-662 enhance chemoresistance and invasiveness of squamous cell lung carcinoma
CID:31703	hsa-mir-124-1	31672275	MiR-124 attenuates doxorubicin-induced cardiac injury via inhibiting p66Shc-mediated oxidative stress
CID:31703	hsa-mir-124-2	31672275	MiR-124 attenuates doxorubicin-induced cardiac injury via inhibiting p66Shc-mediated oxidative stress
CID:31703	hsa-mir-124-3	31672275	MiR-124 attenuates doxorubicin-induced cardiac injury via inhibiting p66Shc-mediated oxidative stress
CID:36462	hsa-mir-1915	26572100	MicroRNA‑1915‑3p prevents the apoptosis of lung cancer cells by downregulating DRG2 and PBX2
CID:31703	hsa-let-7d	28665983	Different levels of let-7d expression modulate response of FaDu cells to irradiation and chemotherapeutics
CID:31703	hsa-mir-125b-1	25451164	miRNA expression patterns in chemoresistant breast cancer tissues
CID:31703	hsa-mir-125b-2	19890372	Hsa-mir-125b-2 is highly expressed in childhood ETV6/RUNX1 (TEL/AML1) leukemias and confers survival advantage to growth inhibitory signals independent of p53
CID:4091	hsa-mir-222	30347712	Anti-Angiogenic miR-222, miR-195, and miR-21a Plasma Levels in T1DM Are Improved by Metformin Therapy, Thus Elucidating Its Cardioprotective Effect: The MERIT Study
CID:31703	hsa-mir-328	34061013	Dihydrotestosterone Induces Chemo-Resistance of Triple-Negative Breast MDA-MB-231 Cancer Cells Towards Doxorubicin Independent of ABCG2 and miR-328-3p
CID:4091	hsa-mir-143	34815662	The Effect of Metformin on the Proliferation, Apoptosis and CD133 mRNA Expression of Colon Cancer Stem Cells by Upregulation of miR 342-3p
